# Supplementary material for: Prevalence and Types of Inappropriate Antibiotics Prescribing Among Dialysis Patients: A Systematic Review
Source: Antibiotics (Basel). 2025 Oct 20;14(10):1049. doi: 10.3390/antibiotics14101049 (PMC12562102; doi:10.3390/antibiotics14101049)
Supplement: Supplementary file 1 [file antibiotics-14-01049-s001.zip]

Archive with 1 entries (1 files):
- antibiotics-3869348-supplementary.pdf
